# Supplementary material for: A Study Protocol for Validation and Implementation of Whole-Genome and -Transcriptome Sequencing as a Comprehensive Precision Diagnostic Test in Acute Leukemias
Source: Front Med (Lausanne). 2022 Mar 24;9:842507. doi: 10.3389/fmed.2022.842507 (PMC8987911; doi:10.3389/fmed.2022.842507)
Supplement: Supplementary file 2 [file Data_Sheet_2.xlsx]

## Sheet: Table S4 gene list adult AML
	Supplemental Table 4: Mandatory and highly recommended genetic variants in adult AML. Genetic aberrations marked in bold are mandatory according to WHO and/or European LeukemiaNet (ELN). Remaining genes are highly recommended as they are recurrently mutated in AML.
	For the entire list of genes in the GMS Myeloid panel see Supplemetal Table 9
	Gene						Somatic abnormalities				Constitutional abnormalities
	Gene Symbol	HGNC ID	ENSEMBL ID	Gene Symbol, Partner	HGNC ID, Partner	ENSEMBL ID, Partner	SNV, small indel	Fusion, rearrangement	Amplification	Deletion	SNV, small indel	CNV
	ANKRD26	HGNC:29186	ENSG00000107890								Yes
	ASXL1	HGNC:18318	ENSG00000171456				Yes
	BCOR	HGNC:20893	ENSG00000183337				Yes
	BCORL1	HGNC:25657	ENSG00000085185				Yes
	BCR	HGNC:1014	ENSG00000186716	ABL1	HGNC:76	ENSG00000097007		Yes
	BRAF	HGNC:1097	ENSG00000157764				Yes
	CALR	HGNC:1455	ENSG00000179218				Yes
	CBFB	HGNC:1539	ENSG00000067955	MYH11	HGNC:7569	ENSG00000276480/ENSG00000133392		Yes
	CBL	HGNC:1541	ENSG00000110395				Yes
	CCDC6	HGNC:18782	ENSG00000108091	PDGFRB	HGNC:8804	ENSG00000113721		Yes
	CEBPA	HGNC:1833	ENSG00000245848				Yes				Yes
	CSFR3	HGNC:2439	ENSG00000119535				Yes
	DDX41	HGNC:18674	ENSG00000183258				Yes				Yes
	DEK	HGNC:2768	ENSG00000124795	NUP214	HGNC:8064	ENSG00000126883		Yes
	DKC1	HGNC:2890	ENSG00000130826								Yes	Yes
	DNAJC21	HGNC:27030	ENSG00000168724								Yes
	DNMT3A	HGNC:2978	ENSG00000119772				Yes
	ELA2	HGNC:3309	ENSG00000197561								Yes
	EPCAM	HGNC:11529	ENSG00000119888								Yes
	ETNK1	HGNC:24649	ENSG00000139163				Yes
	ETV6	HGNC:3495	ENSG00000139083	Any*			Yes	Yes
	EZH2	HGNC:3527	ENSG00000106462				Yes
	FLT3	HGNC:3765	ENSG00000122025				Yes
	GATA1	HGNC:4170	ENSG00000102145				Yes				Yes
	GATA2	HGNC:4171	ENSG00000179348	MECOM	HGNC:3498	ENSG00000085276	Yes	Yes			Yes	Yes
	HIP1	HGNC:4913	ENSG00000127946	PDGFRB	HGNC:8804	ENSG00000113721		Yes
	IDH1	HGNC:5382	ENSG00000138413				Yes
	IDH2	HGNC:5383	ENSG00000182054				Yes
	JAK2	HGNC:6192	ENSG00000096968				Yes
	KIT	HGNC:6342	ENSG00000157404				Yes
	KMT2A	HGNC:7132	ENSG00000118058	Any**				Yes
	KRAS	HGNC:6407	ENSG00000133703				Yes
	MLF1	HGNC:7125	ENSG00000178053	NPM1	HGNC:7910	ENSG00000181163		Yes
	MLH1	HGNC:7127	ENSG00000076242								Yes
	MNX1	HGNC:4979	ENSG00000130675	ETV6	HGNC:3495	ENSG00000139083		Yes
	MPL	HGNC:7217	ENSG00000117400				Yes
	MSH2	HGNC:7325	ENSG00000095002								Yes
	MSH6	HGNC:7329	ENSG00000116062								Yes
	MYC	HGNC:7553	ENSG00000136997				Yes
	NF1	HGNC:7765	ENSG00000196712				Yes				Yes	Yes
	NHP2	HGNC:14377	ENSG00000145912								Yes	Yes
	NOP10	HGNC:14378	ENSG00000182117								Yes	Yes
	NPM1	HGNC:7910	ENSG00000181163				Yes
	NRAS	HGNC:7989	ENSG00000213281				Yes
	PHF6	HGNC:18145	ENSG00000156531				Yes
	PICALM	HGNC:15514	ENSG00000073921	MLLT10	HGNC:16063	ENSG00000078403		Yes
	PML	HGNC:9113	ENSG00000140464	RARA	HGNC:9864	ENSG00000131759		Yes
	PMS2	HGNC:9122	ENSG00000122512								Yes
	PTPN11	HGNC:9644	ENSG00000179295				Yes				Yes
	RABEP1	HGNC:17677	ENSG00000029725	PDGFRB	HGNC:8804	ENSG00000113721		Yes
	RAD21	HGNC:9811	ENSG00000164754				Yes
	RBM15	HGNC:14959	ENSG00000162775	MKL1	HGNC:14334	ENSG00000196588		Yes
	RPL11	HGNC:10301	ENSG00000142676								Yes	Yes
	RPL15	HGNC:10306	ENSG00000174748								Yes	Yes
	RPL23	HGNC:10316	ENSG00000125691								Yes	Yes
	RPL26	HGNC:10327	ENSG00000161970								Yes	Yes
	RPL27	HGNC:10328	ENSG00000131469								Yes	Yes
	RPL31	HGNC:10334	ENSG00000071082								Yes	Yes
	RPL35a	HGNC:10345	ENSG00000182899								Yes	Yes
	RPL36	HGNC:13631	ENSG00000130255								Yes	Yes
	RPL5	HGNC:10360	ENSG00000122406								Yes	Yes
	RPN1	HGNC:10381	ENSG00000163902	PRDM16	HGNC:14000	ENSG00000142611		Yes
	RPS10	HGNC:10383	ENSG00000124614								Yes	Yes
	RPS15	HGNC:10388	ENSG00000115268								Yes	Yes
	RPS17	HGNC:10397	ENSG00000278229/ENSG00000182774								Yes	Yes
	RPS7	HGNC:10440	ENSG00000171863								Yes	Yes
	RUNX1	HGNC:10471	ENSG00000159216	Any***			Yes	Yes			Yes	Yes
	SAMD9	HGNC:1348	ENSG00000205413								Yes
	SAMD9L	HGNC:1349	ENSG00000177409								Yes
	SBDS	HGNC:19440	ENSG00000126524								Yes
	SETBP1	HGNC:15573	ENSG00000152217				Yes
	SF3B1	HGNC:10768	ENSG00000115524				Yes
	SMC1A	HGNC:11111	ENSG00000072501				Yes
	SMC3	HGNC:2468	ENSG00000108055				Yes
	SRSF2	HGNC:10783	ENSG00000161547				Yes
	STAG2	HGNC:11355	ENSG00000101972				Yes
	TERC	HGNC:11727	ENSG00000270141								Yes	Yes
	TERT	HGNC:11730	ENSG00000164362								Yes	Yes
	TET2	HGNC:25941	ENSG00000168769				Yes
	TP53	HGNC:11998	ENSG00000141510				Yes				Yes	Yes
	U2AF1	HGNC:12453	ENSG00000160201				Yes
	WT1	HGNC:12796	ENSG00000184937				Yes
	ZRSR2	HGNC:23019	ENSG00000169249				Yes
	Other aberrations
	Complex karyotype (more than three aberrations)
	Monosomy7/del(7q)
	del(5q)/t(5q)
	i(17q)/t(17p)
	Monosomy 13/del(13q)
	del(11q)
	del(12p)/t(12p)
	del(13q)
	del(20q)
	del(11q)
	del(3p)
	idic(X)(q13)
	*	PDGFRB	HGNC:8804	ENSG00000113721
	**	AFF1	HGNC:7135	ENSG00000172493
		AFDN	HGNC:7137	ENSG00000130396
		MLLT3	HGNC:7136	ENSG00000171843
		MLLT10	HGNC:16063	ENSG00000078403
		CREBBP	HGNC:2348	ENSG00000005339
		MLLT6	HGNC:7138	ENSG00000275851/ENSG00000275023
		ELL	HGNC:23114	ENSG00000105656
		MLLT1	HGNC:7134	ENSG00000130382
		KMT2A	HGNC:7132	ENSG00000118058
	***	RUNX1T1	HGNC:1535	ENSG00000079102
		MECOM	HGNC:3498	ENSG00000085276
	The lists above show the most frequest partners to ETV6, KMT2A and RUNX1

## Sheet: Table S5 ped AML
	Supplemental Table 5: SoC diagnostic tests in pediatric AML at each site
	Test	Gothenburg	Linköping3	Lund	Stockholm	Umeå	Uppsala	Örebro6
	Chromosome banding analysis (CBA)	Yes	Yes	Yes	Yes	Yes	Yes	Yes
	Fluorescence in situ hybridization (FISH)	Yes	Yes	Yes	Yes	Yes	Yes	Yes
	Gene(s) analyzed with FISH	RUNX1-RUNX1T1, DCDF, KMT2A, CBFB, RARA	RUNX1-RUNX1T1, KMT2A, CBFB, PML-RARA	RUNX1-RUNX1T1, DCDF, KMT2A, CBFB, PML-RARA, DCDF	RUNX1-RUNX1T1, KMT2A, CBFB, PML-RARA	RUNX1-RUNX1T1, KMT2A, CBFB, PML-RARA	RUNX1-RUNX1T1, KMT2A, CBFB, PML-RARA	RUNX1-RUNX1T1, KMT2A, CBFB, PML-RARA
	Targeted next-generation sequencing (NGS)1	GMS Myeloid	GMS Myeloid	No	GMS Myeloid	Archer Myeloid5	GMS Myeloid	GMS Myeloid
	Fragment analysis	Yes	Yes	Yes	Yes	Yes	Yes	Yes
	Gene(s) analyzed with fragment analysis	FLT3, CEBPA, NPM1	FLT3	FLT3, NPM1	FLT3	FLT3	FLT3	FLT3
	Reverse transcription polymerase chain reaction (RT-PCR)	Yes	No	If needed4	No	No	If needed	If needed
	Gene(s) analyzed with RT-PCR			PML-RARA			RUNX1-RUNX1T1, CBFB-MYH11, KMT2A-ELL, KMT2A-MLLT3, RBM15-MKL1	RUNX1-RUNX1T1, CBFB-MYH11, KMT2A-ELL, KMT2A-MLLT3, RBM15-MKL1
	Other	WES of sorted leukemic cells2	Array CGH	SNP array (CytoScan HD), RNA-seq2	Array CGH	SNP-array	Targeted RNA-seq	Targeted RNA-seq
	1 Capture-based NGS which reliably detects CEBPA mutations is used
	2 Performed as part of a research project
	3 Analyses performed in Stockholm
	4 Only performed if strong suspicion for APL
	5 GMS Myeloid is under evaluation
	6 Analysis performed in Uppsala

## Sheet: Table S6 adult AML
	Supplemental Table 6: SoC diagnostic tests in adult AML at each site
	Test	Gothenburg	Linköping2	Lund	Stockholm	Umeå	Uppsala	Örebro
	Chromosome banding analysis (CBA)	Yes	Yes	Yes	Yes	Yes	Yes	Yes7
	Fluorescence in situ hybridization (FISH)	Yes	Yes	Yes	No	Yes	Yes
	Gene(s) analyzed with FISH	RUNX1-RUNX1T1, DCDF, KMT2A, CBFB, RARA, TP53. If <10 metaphases in CBA the following is analyzed: 5q, 7q, EVI, DEK-NUP214		RUNX1-RUNX1T1, KMT2A, CBFB, PML-RARA	EVI, KMT2A	RUNX1-RUNX1T1, KMT2A, CBFB, PML-RARA, BCR-ABL	RUNX1-RUNX1T1, KMT2A, CBFB, PML-RARA
	Targeted next-generation sequencing (NGS)1	GMS Myeloid	MLL Myeloid	GMS Myeloid	GMS Myeloid	Archer Myeloid5	GMS Myeloid	Myeloid panel
	Fragment analysis	Yes	Yes	Yes	Yes	Yes	Yes
	Gene(s) analyzed with fragment analysis	FLT3, CEBPA, NPM1	FLT3-ITD	FLT33	FLT3	FLT3	FLT3
	Reverse transcription polymerase chain reaction (RT-PCR)	Yes	Yes	Yes	No	No	If needed
	Gene(s) analyzed with RT-PCR			PML-RARA			RUNX1-RUNX1T1, CBFB-MYH11, KMT2A-ELL, KMT2A-MLLT3
	Other	FLT3-TKD with Sanger in pat up to appr 70 yy		RNA-seq4			Targeted RNA-seq6	Targeted RNA-seq
	1 Capture-based NGS which reliably detects CEBPA mutations is used
	2 Analyses performed at the Munich Leukemia Laboratory (MLL)
	3 Occasionally also NPM1
	4 Performed as part of a research project
	5 GMS Myeloid is under evaluation
	6 Only performed if needed
	7 Analysis performed in Uppsala

## Sheet: Table S7 ped ALL
	Supplemental Table 7: SoC diagnostic tests in pedatric ALL (≤45 years) at each site
	Test	Gothenburg	Linköping2	Lund	Stockholm	Umeå	Uppsala	Örebro4
	Chromosome banding analysis (CBA)	If needed1	Yes	Yes	Yes	Yes	If needed3	Yes
	Fluorescence in situ hybridization (FISH)	Yes	Yes	Yes	Yes	Yes	Yes	Yes
	Gene(s) analyzed with FISH	ETV6-RUNX1, KMT2A, TCF3-PBX1, TCF3-HLF, BCR-ABL1, ABL1, ABL2, PDGFRB/CSF1R	ETV6-RUNX1, iAMP21, KMT2A, TCF3-PBX1, TCF3-HLF, BCR-ABL1, ABL1, ABL2, PDGFRB/CSF1R	ETV6-RUNX1, iAMP21, KMT2A, TCF3-PBX1, TCF3-HLF, BCR-ABL1, ABL1, ABL2, PDGFRB/CSF1R	ETV6-RUNX1, iAMP21, KMT2A, TCF3-PBX1, TCF3-HLF, BCR-ABL1, ABL1, ABL2, PDGFRB/CSF1R	ETV6-RUNX1, iAMP21, KMT2A, TCF3-PBX1, TCF3-HLF, BCR-ABL1, ABL1, ABL2, PDGFRB/CSF1R	ETV6-RUNX1, KMT2A, TCF3-PBX1, TCF3-HLF, BCR-ABL1, ABL1, ABL2, PDGFRB/CSF1R	ETV6-RUNX1, KMT2A, TCF3-PBX1, TCF3-HLF, BCR-ABL1, ABL1, ABL2, PDGFRB/CSF1R
	Single Nucleotide Polymorphism (SNP) array	Yes	No	Yes	No	Yes	Yes	Yes
	Multiplex ligation-dependent probe amplification (MLPA)	No	Yes	No	Yes	No	No	No
	Reverse transcription polymerase chain reaction (RT-PCR)	Yes	If needed	No	If needed	No	If needed	If needed
	Gene(s) analyzed with RT-PCR						ETV6-RUNX1, BCR-ABL1 and on demand	ETV6-RUNX1, BCR-ABL1 and on demand
	RNA sequencing	No	No	Yes	No	No	If needed	If needed
	Other		Array CGH		Array CGH		Array CGH	Array CGH
	1 CBA performed when deemed needed based on other findings/if SNP array fails
	2 Analyses performed in Stockholm
	3 Cells are cultivated but only analysed if needed
	4 Analysis performed in Uppsala

## Sheet: Table S8 adult ALL
	Supplemental Table 8: SoC diagnostic tests in adult ALL (>45 years) at each site
	Test	Gothenburg	Linköping3	Lund	Stockholm	Umeå	Uppsala	Örebro
	Chromosome banding analysis (CBA)	Yes	Yes	Yes	Yes	Yes	Yes	Yes8
	Fluorescence in situ hybridization (FISH)	Yes1	Yes	Yes	Yes	Yes6	Yes
	Gene(s) analyzed with FISH	BCR-ABL1, KMT2A, TCF3-PBX1		BCR-ABL, ABL1-, ABL2- and PDGFR1/CSF1R	BCR-ABL		KMT2A, TCF3-PBX1, TCF3-HLF, BCR-ABL1, ABL1, ABL2, PDGFRB/CSF1R
	Single Nucleotide Polymorphism (SNP) array	Yes2	No	No	No	If needed	No
	Reverse transcription polymerase chain reaction (RT-PCR)	Yes	Yes	If needed5	No	No	If needed
	Gene(s) analyzed with RT-PCR			BCR-ABL			BCR-ABL1 and on demand
	Other methods		NGS4, clone specific primer generation, fragment analysis (IKZF1)				Targeted RNA-seq7
	1 FISH is performed for B-ALL, but not T-ALL
	2 Only up to 65 yy
	3 Analyses performed at the Munich Leukemia Laboratory (MLL)
	4 MLL Lymfoid panel
	5 Only if BCR-ABL is positive by FISH
	6 the same FISH as for "ALL up to 45" at clinicians requiest
	7 Only performed if needed
	8 Analysis performed in Uppsala

## Sheet: Table S9 gene panels
	Supplemental Table 9: Genes included in gene panels used in the study
	GMS Myeloid v.1.1	Archer VariantPlex Myeloid	NGS Lymphoid Panel MLL	Myeloid Gene Panel MLL	Myeloid panel Örebro (DNA)	Myeloid panel Örebro (RNA)
	ABL1	ABL1	ARID1A	ASXL1	ABL1	ABL1
	AKT1	ANKRD26	ATM	ASXL2	BRAF	ALK
	ALK	ASXL1	BCL2	ATRX	CBL	BCL2
	ANKRD26	ATRX	BIRC3	BCOR	CSF3R	BRAF
	ARHGEF10	BCOR	BRAF	BCORL1	DNMT3A	CCND1
	ARID1A	BCORL1	BTK	BRAF	FLT3	CREBBP
	ARID2	BRAF	CARD11	BRCC3	GATA2	EGFR
	ASXL1	BTK	CCND1	CALR	HRAS	ETV6
	ASXL2	CALR	CD79A	CBL	IDH1	FGFR1
	ATRX	CBL	CD79B	CDH23	IDH2	FGFR2
	BAP1	CBLB	CREBBP	CDKN2A	JAK2	FUS
	BCL10	CBLC	CXCR4	CEBPA	KIT	HMGA2
	BCL11B	CCND2	DDX3X	CREBBP	KRAS	JAK2
	BCL2	CDC25C	DIS3	CSF3R	MPL	KMT2A (MLL)
	BCOR	CDKN2A	DNMT3A	CSNK1A1	MYD88	MECOM
	BCORL1	CEBPA	EP300	CTCF	NPM1	MET
	BRAF	CSF3R	EZH2	CUX1	NRAS	MLLT10
	BRCC3	CUX1	FAM46C	DDX41	PTPN11	MLLT3
	BTG1	CXCR4	FAS	DDX54	SETBP1	MYBL1
	BTK	DCK	FAT4	DHX29	SF3B1	MYH11
	CALR	DDX41	FBXW7	DNMT3A	SRSF2	NTRK3
	CBL	DHX15	FOXO1	EP300	U2AF1	NUP214
	CBLB	DNMT3A	GPR98	ETNK1	WT1	PDGFRA
	CCND3	ETNK1	ID3	ETV6	ASXL1	PDGFRB
	CDK4	ETV6	IKBKB	EZH2	BCOR	RARA
	CDKN1B	EZH2	IL2RG	FLT3	CALR	RBM15
	CDKN2A	FBXW7	JAK1	GATA1	CEBPA	RUNX1
	CDKN2B	FLT3	JAK3	GATA2	ETV6	TCF3
	CDKN2C	GATA1	KLF2	GNAS	EZH2	TFE3
	CEBPA	GATA2	KLHL6	GNB1	IKZF1	BAALC
	CHD4	GNAS	KMT2D	IDH1	NF1	MECOM
	CHEK2	HRAS	KRAS	IDH2	PHF6	MYC
	CNOT3	IDH1	LRP1B	JAK2	PRPF8	SMC1A
	CREBBP	IDH2	MAP2K1	KDM5A	RB1	WT1
	CRLF2	IKZF1	MAPK1	KDM6A	RUNX1
	CSF1R	JAK2	MEF2B	KIT	SH2B3
	CSF2RB	JAK3	MYBBP1A	KMT2D	STAG2
	CSF3R	KDM6A	MYD88	KRAS	TET2
	CSNK1A1	KIT	NFKBIE	MPL	TP53
	CTCF	KMT2A	NOTCH1	MYC	ZRSR2
	CTNNB1	KRAS	NOTCH2	NF1
	CUX1	LUC7L2	NRAS	NPM1
	CXCR4	MAP2K1	PHF6	NRAS
	CYP2D6	MPL	PLCG2	PHF6
	DCC	MYC	POT1	PIGA
	DDX23	MYD88	PTPRD	PPM1D
	DDX3X	NF1	RPS15	PRPF8
	DDX4	NOTCH1	SF3B1	PTPN11
	DDX41	NPM1	STAT3	RAD21
	DDX54	NRAS	STAT5B	RUNX1
	DHX15	PDGFRA	TBL1XR1	SETBP1
	DHX33	PHF6	TCF3	SF1
	DICER1	PPM1D	TET2	SF3A1
	DKC1_Exon1_5UTR	PTEN	TLR2	SF3B1
	DNM2	PTPN11	TNFAIP3	SH2B3
	DNMT3A	RAD21	TNFRSF14	SMC1A
	DNMT3B	RBBP6	TP53	SMC3
	DPYD	RPS14	TRAF3	SRSF2
	EBF1	RUNX1	UBR5	STAG2
	EED	SETBP1	WHSC1	SUZ12
	EGFR	SF3B1	XPO1	TET2
	EP300	SH2B3	ZMYM3	TP53
	ETNK1	SLC29A1		U2AF1
	ETV6	SMC1A		U2AF2
	EZH2	SMC3		WT1
	FAM175A	SRSF2		ZBTB7A
	FANC1_intron31	STAG2		ZRSR2
	FBXW7	STAT3
	FGFR2	TET2
	FLT3	TP53
	GATA1	U2AF1
	GATA2	U2AF2
	GFI1	WT1
	GIGYF2	XPO1
	GNAS	ZRSR2
	GNB1
	H3F3A
	H3F3B
	HIPK2
	HRAS
	IDH1
	IDH2
	IKZF1
	IL7R
	INO80
	IRF1
	IRF4
	IRF8
	JAK1
	JAK2
	JAK3
	JARID2
	KDM5C
	KDM6A
	KIT
	KMT2A
	KMT2C
	KMT2D
	KRAS
	LEF1
	LUC7L2
	MED12
	MGA
	MIR1267
	MIR142
	MIR516A1
	MIR516A2
	MIR516B1
	MIR516B2
	MIR632
	MIR891A
	MPL
	MYB
	MYC
	MYCN
	MYD88
	NF1
	NF2
	NFE2
	NFE2L2
	NIPBL
	NOTCH1
	NOTCH1_3UTR
	NOTCH2
	NPM1
	NRAS
	NSD2
	NT5C2
	NXF1
	PAX5
	PDGFRA
	PHF6
	PHIP
	PIK3CA
	PIK3CD
	PIK3R1
	PLCG2
	PPM1D
	PRPF40A
	PRPF40B
	PRPF8
	PTEN
	PTPN11
	PTPRF
	RAC1
	RAD21
	RAD50
	RAD51
	RASGRF1
	RB1
	RHOA
	RIT1
	ROBO1
	ROBO2
	RPL10
	RPL22
	RPL5
	RRAS
	RUNX1
	SAMD9
	SAMD9L
	SAMHD1
	SBDS
	SETBP1
	SETD2
	SETDB1
	SF1
	SF3A1
	SF3B1
	SH2B3
	SMARCA4
	SMC1A
	SMC3
	SMG1
	SPRED2
	SRCAP
	SRP72
	SRSF2
	STAG1
	STAG2
	STAT3
	STAT5A
	STAT5B
	SUZ12
	TBL1XR1
	TERC
	TERT
	TET2
	TOX
	TP53
	TP53_exon1
	TPMT
	TRRAP
	U2AF1
	U2AF2
	UBA2
	UGT1A1
	USH2A
	USP7
	USP9X
	WT1
	YLPM1
	ZBTB33
	ZBTB7A
	ZEB2
	ZMYM3
	ZNF318
	ZRSR2

## Sheet: Table S10 bioinformatics
	Supplemental Table 10: Outline of bioinformatic pipelines used at each site.
		Stockholm	Uppsala	Lund	Gothenburg
	Workflow definition framework	Snakemake	Snakemake	NextFlow	Snakemake
	WGS Aligner	Sentieon bwa-mem	Bwa-mem, Parabricks	Sentieon bwa-mem	Sentieon bwa-mem
	WGS SNV/indel caller	Sentieon-TNScope	Mutect2	Sentieon-TNScope,Vardict, Freebayes	Sentieon-TNScope
	WGS CNA caller	AscatNGS	CNVKit, CNVnator	GATK’s somatic CNV detection pipeline	Canvas
	WGS SV caller	Manta, Delly	Manta, TIDDIT	Manta	Manta
	WTS aligner	STAR	STAR	STAR
	WTS fusion gene caller	STARfusion, FusionCatcher	STARfusion, FusionCatcher, Arriba	STARfusion, FusionCatcher
	Tool for clinical interpretation	Scout1	QCI	Coyote1	QCI
	Code availability	https://github.com/Clinical-Genomics/BALSAMIC https://github.com/Clinical-Genomics/scout https://github.com/nf-core/rnafusion	https://github.com/hydra-genetics/ https://github.com/clinical-genomics-uppsala/wgs_leukemia_konigskobra	https://github.com/Clinical-Genomics-Lund/nextflow-modules/tree/master/pipelines/tumWgs https://github.com/Clinical-Genomics-Lund/coyote https://github.com/Clinical-Genomics-Lund/nextflow_rnaseqfus	https://github.com/ClinicalGenomicsGBG/wgs_somatic
	1 In-house developed software
